# Supplementary material for: Analysis of Motives and Factors Connected to Suicidal Behavior in Patients Hospitalized in a Psychiatric Department
Source: Int J Environ Res Public Health. 2022 May 22;19(10):6283. doi: 10.3390/ijerph19106283 (PMC9141087; doi:10.3390/ijerph19106283)
Supplement: Supplementary file 1 [file ijerph-19-06283-s001.zip]

Archive with 1 entries (1 files):
- ijerph-1716641-supplementary.pdf
